# Supplementary material for: A new species of Lathrolestes (Hymenoptera, Ichneumonidae) from Ecuadorian Amazonia, with a key to the Neotropical species of the genus
Source: Zookeys. 2012 Dec 18;(251):21–7. doi: 10.3897/zookeys.251.3709 (PMC3536322; doi:10.3897/zookeys.251.3709)
Supplement: XML Treatment for Lathrolestes gauldi [file zookeys.251.3709-treatment1.xml]

<!DOCTYPE tp:taxon-treatment
  PUBLIC "-//TaxonX//DTD Taxonomic Treatment Publishing DTD v0 20100105//EN" "tax-treatment-NSO.dtd">
<tp:taxon-treatment xmlns:tp="http://www.plazi.org/taxpub"><tp:treatment-meta><mixed-citation publication-type="journal"><person-group><name><surname>Reshchikov</surname><given-names>Alexey</given-names></name><name><surname>Veijalainen</surname><given-names>Anu</given-names></name><name><surname>Sääksjärv</surname><given-names>Ilari E.</given-names></name></person-group><article-title>A new species of 
                    <italic>Lathrolestes</italic> (Hymenoptera, Ichneumonidae) from Ecuadorian Amazonia, with a key to the Neotropical species of the genus
                </article-title><source>Zookeys</source><day>18</day><month>12</month><year>2012</year><volume>2012</volume><issue>251</issue><fpage>21</fpage><lpage>27</lpage><pub-id pub-id-type="doi">10.3897/zookeys.251.3709</pub-id></mixed-citation></tp:treatment-meta><tp:nomenclature><tp:taxon-name>
                            <tp:taxon-name-part taxon-name-part-type="genus">Lathrolestes</tp:taxon-name-part>
                            <tp:taxon-name-part taxon-name-part-type="species">gauldi</tp:taxon-name-part>
                        <object-id xmlns:xlink="http://www.w3.org/1999/xlink" xlink:type="simple">urn:lsid:zoobank.org:act:9887C02B-B24F-415A-9E02-8D8254148620</object-id>
								<object-id xmlns:xlink="http://www.w3.org/1999/xlink" xlink:type="simple">http://species-id.net/wiki/Lathrolestes_gauldi</object-id>
								</tp:taxon-name><tp:taxon-status xmlns:xlink="http://www.w3.org/1999/xlink" xlink:type="simple">sp. n.</tp:taxon-status><xref ref-type="fig" rid="F1">Figs 1</xref><xref ref-type="fig" rid="F2">–5</xref></tp:nomenclature><tp:treatment-sec sec-type="Material examined"><title>Material examined.</title><p>Holotype female: <bold>Ecuador</bold>, Department of Orellana, Onkone Gare (<named-content xmlns:xlink="http://www.w3.org/1999/xlink" content-type="dwc:verbatimCoordinates" xlink:type="simple">00°39'25.7"S, 76°27'10.8"W</named-content>), 2.vii.1995, T.L. Erwin (NMNH, Smithsonian institution).
                        </p></tp:treatment-sec><tp:treatment-sec sec-type="Diagnosis"><title>Diagnosis.</title><p>This species differs from other speciesof the genusby the following character states: an entirely black metasoma and hind legs, dark wings, short first metasomal tergite, and short area superomedia (half as long as wide (<xref ref-type="fig" rid="F2">Fig. 3</xref>)).
                        </p></tp:treatment-sec><tp:treatment-sec sec-type="Description"><title>Description.</title><p>Female. Body length 8.0 mm, pubescent with white hairs. Antenna with 22 flagellomeres. Scape 0.54 times as long as wide. Head narrowed behind eyes, polished. Maximal length of temple equal to transverse eye diameter; minimum length of temple 0.67× transverse eye diameter. Face 1.08× height of eye; convex centrally. Clypeus separated from face by groove; at apex projecting strongly anteriorly; apical margin of clypeus moderately obtuse, with line of deep punctures. Clypeal foveae small, placed in impressions. Malar space 0.7× as long as basal mandible width. Occipital carina dorsally not broadly interrupted. Lower mandible tooth longer and narrower than upper.</p><p>Mesosoma smooth, polished, without punctures. Notaulus shallowly impressed at base. Epicnemial carina high. Hind tibia compressed. Claws elongate, not pectinate.<!--PageBreak--> Hind tarsus as long as hind tibia. Vein 3rs-m vestigial (<xref ref-type="fig" rid="F2">Fig. 5</xref>). Second recurrent vein with a single bulla. Nervulus strongly postfurcal. Hind wing with nervellus intercepted below middle. Propodeal carinae complete, strongly raised; area superomedia half as long as wide (<xref ref-type="fig" rid="F2">Fig. 3</xref>).
                        </p><p>Metasoma compressed apically, polished, sparsely pubescent. First metasomal tergite 0.86× as long as apically wide; without shallow median longitudinal impression; with lateromedian longitudinal carinae, slightly curved at spiracles; with slightly enlarged epipleurae (<xref ref-type="fig" rid="F2">Fig. 3</xref>). Second metasomal tergite transverse. Metasomal sternites small, sclerotized. Subgenital plate slightly notched at apical margin. Ovipositor straight, thin, stout at base, slightly up-curved, approximately as long as metasomal height, without notch (<xref ref-type="fig" rid="F2">Fig. 4</xref>).
                        </p><p>Coloration. Female. Head black. Clypeus and mandibles orange (<xref ref-type="fig" rid="F2">Fig. 2</xref>). Mesosoma, fore and middle legs (except of apical part of middle tarsus) orange (<xref ref-type="fig" rid="F1">Fig. 1</xref>). Hind legs and apical part of middle tarsus, metasoma black. Wings infuscate.
                        </p></tp:treatment-sec><tp:treatment-sec sec-type="Host"><title>Host.</title><p>unknown.</p></tp:treatment-sec><tp:treatment-sec sec-type="Distribution"><title>Distribution.</title><p>Ecuador.</p></tp:treatment-sec><tp:treatment-sec sec-type="Etymology"><title>Etymology.</title><p>The new species is dedicated to the late Dr. Ian D. Gauld.</p><fig id="F1" position="float" orientation="portrait"><label>Figure 1.</label><caption><p><italic><tp:taxon-name>Lathrolestes gauldi</tp:taxon-name></italic> sp. n.♀, holotype, habitus.</p></caption><graphic xmlns:xlink="http://www.w3.org/1999/xlink" xlink:href="ZooKeys-251-021-g001.jpg" position="float" orientation="portrait" xlink:type="simple"/></fig><fig id="F2" position="float" orientation="portrait"><label>Figures 2–5.</label><caption><p><italic><tp:taxon-name>Lathrolestes gauldi</tp:taxon-name></italic> sp. n. ♀, holotype. <bold>2</bold> face <bold>3</bold> propodeum and first metasomal tergite <bold>4</bold> ovipositor <bold>5</bold> areolet of the fore wing.</p></caption><graphic xmlns:xlink="http://www.w3.org/1999/xlink" xlink:href="ZooKeys-251-021-g002.jpg" position="float" orientation="portrait" xlink:type="simple"/></fig></tp:treatment-sec></tp:taxon-treatment>
